# Supplementary material for: The role of salvianolic acid B and benzoylpaeoniflorin in enhancing angiogenesis through Nrf2/HO-1/VEGFA signaling axis in ischemic stroke recovery
Source: Pharm Biol. 2025 Dec 23;64(1):67–86. doi: 10.1080/13880209.2025.2605571 (PMC12777785; doi:10.1080/13880209.2025.2605571)
Supplement: Supplementary Table 1 revised.xlsx [file IPHB_A_2605571_SM6078.xlsx]

## Sheet: Sheet1
No.	Antibody Name	Antibody Brand	Antibody No.	Dilution	Application
1	rabbit monoclonal anti-Nrf2	Abcam	ab62352	1:1000	Western blot assay
2	rabbit monoclonal anti-VEGFA	Abcam	ab214424	1:1000	Western blot assay
3	rabbit monoclonal anti-HIF-1α	CST	14179	1:1000	Western blot assay
4	rabbit monoclonal anti-Lamin B1	Abcam	ab16048	1:1000	Western blot assay
5	rabbit monoclonal anti-HO-1	Abcam	ab189491	1:1000	Western blot assay
6	β-Actin	CST	4970	1:1000	Western blot assay
7	GAPDH	CST	2118	1:1000	Western blot assay
8	HRP-conjugated goat anti-rabbit IgG	Servicebio	GB23303	1:10000	Western blot assay
9	rabbit monoclonal anti-Nrf2	Abcam	ab62352	1:1000	Immunofluorescence assay
10	mouse monoclonal anti-VEGFA	Proteintech	66828-1	1:200	Immunofluorescence assay
11	rabbit polyclonal anti-CD31	Servicebio	GB11063-2	1:600	Immunofluorescence assay
12	Alexa Fluor 488 goat anti-mouse	Servicebio	GB25301	1:400	Immunofluorescence assay
13	Cy3 conjugated goat anti-rabbit	Servicebio	GB21402	1:300	Immunofluorescence assay
14	Anti-ZO-1 tight junction protein Rabbit	Servicebio	GB11195	1:800	Immunohistochemical staining
15	Anti-Claudin 5 Rabbit	Servicebio	GB11290	1:800	Immunohistochemical staining
16	HRP-conjugated goat anti-rabbit IgG	Servicebio	GB23303	1:200	Immunohistochemical staining
