# Supplementary material for: The role of salvianolic acid B and benzoylpaeoniflorin in enhancing angiogenesis through Nrf2/HO-1/VEGFA signaling axis in ischemic stroke recovery
Source: Pharm Biol. 2025 Dec 23;64(1):67–86. doi: 10.1080/13880209.2025.2605571 (PMC12777785; doi:10.1080/13880209.2025.2605571)
Supplement: Supplementary Table 2.xlsx [file IPHB_A_2605571_SM6075.xlsx]

## Sheet: Sheet1
Genes	Forward (5’-3’)	Reverse (5’-3’)
Nfe2l2	GGTTGCCCACATTCCCAAAC	TAAGGGTCGGTGCAACTCTC
Vegfa	ACTCATCAGCCAGGGAGTCT	GAGGGAGTGAAGGAGCAACC
Vegfb	AGAGTGCTGTGAAGCCAGAC	CCGAAAAGCAGCTTGTCACC
Fga	CAGGAGATTCGCGAGGAGAC	GTGTCATCAGACCCCGTTGT
Mmp9	TTCAGAAGCAGCTGTCCCTG	AGTCATCGATCACGTCTCGC
Thbs1	TTTGCGGAGAGGACACAGAC	TCATAGTCTTCCTGCCCCGA
Serping 1	CGAGACGGTGTTGGAACTGA	CTGGGGTCATATACACGGCC
Tnfrs11a	AGACCTGCTGCTGCTGTTCTAC	GGTGATGGTGATGGTGTTGTTG
β-actin	GCATTGCTGACCGTATGCAC	ACTCCTGCTTGCTGATCCAC
